# Supplementary material for: Comparison of the Cytotoxic Mechanisms of Different Garlic (Allium sativum L.) Cultivars with the Crucial Involvement of Peroxisome Proliferator-Activated Receptor Gamma
Source: Int J Mol Sci. 2025 Jan 4;26(1):387. doi: 10.3390/ijms26010387 (PMC11720107; doi:10.3390/ijms26010387)
Supplement: Supplementary file 1 [file ijms-26-00387-s001.zip]

Archive with 1 entries (1 files):
- ijms-3374996-supplementary.pdf
